# Supplementary material for: Central nervous system tumours profile at a referral center in the Brazilian Amazon region, 1997–2014
Source: PLoS One. 2017 Apr 3;12(4):e0174439. doi: 10.1371/journal.pone.0174439 (PMC5378382; doi:10.1371/journal.pone.0174439)
Supplement: S1 Dataset — (XLS) [file pone.0174439.s004.xls]

## Sheet: Sheet1
1	masculino		65	1997	Região selar	1997/1999	1997/2002
2	masculino		80	1997	Outros	1997/1999	1997/2002
3	masculino		118	1997	Neuroepitelial	1997/1999	1997/2002
4	masculino		65	1997	Região selar	1997/1999	1997/2002
5	feminino		121	1997	Neuroepitelial	1997/1999	1997/2002
6	feminino		1141	1997	Neuroepitelial	1997/1999	1997/2002
7	feminino		65	1997	Região selar	1997/1999	1997/2002
8	masculino		118	1997	Neuroepitelial	1997/1999	1997/2002
9	masculino		40	1997	Linfonodo/hemato	1997/1999	1997/2002
10	feminino		3217	1997	Meninges	1997/1999	1997/2002
11	feminino		311	1997	Meninges	1997/1999	1997/2002
12	feminino		311	1997	Meninges	1997/1999	1997/2002
13	feminino		61	1997	Região selar	1997/1999	1997/2002
14	feminino		311	1997	Meninges	1997/1999	1997/2002
15	masculino		21	1997	Crânio/nervo paraesp	1997/1999	1997/2002
16	feminino		116	1997	Neuroepitelial	1997/1999	1997/2002
18	masculino		21	1997	Crânio/nervo paraesp	1997/1999	1997/2002
19	masculino		1141	1997	Neuroepitelial	1997/1999	1997/2002
20	masculino		311	1997	Meninges	1997/1999	1997/2002
22	feminino		80	1997	Outros	1997/1999	1997/2002
23	feminino		1163	1998	Neuroepitelial	1997/1999	1997/2002
24	masculino		51	1998	Germinativas	1997/1999	1997/2002
25	feminino		3113	1998	Meninges	1997/1999	1997/2002
26	masculino		1163	1998	Neuroepitelial	1997/1999	1997/2002
27	masculino		311	1998	Meninges	1997/1999	1997/2002
28	feminino		191	1998	Neuroepitelial	1997/1999	1997/2002
29	masculino		3217	1998	Meninges	1997/1999	1997/2002
30	masculino		51	1998	Germinativas	1997/1999	1997/2002
31	feminino		11	1998	Neuroepitelial	1997/1999	1997/2002
32	feminino			1998		1997/1999	1997/2002
33	feminino		1142	1998	Neuroepitelial	1997/1999	1997/2002
34	feminino		311	1998	Meninges	1997/1999	1997/2002
35	masculino		3113	1998	Meninges	1997/1999	1997/2002
36	feminino		31116	1998	Meninges	1997/1999	1997/2002
37	masculino		143	1998	Neuroepitelial	1997/1999	1997/2002
38	masculino		311	1998	Meninges	1997/1999	1997/2002
39	masculino		11	1998	Neuroepitelial	1997/1999	1997/2002
40	masculino		3111	1998	Meninges	1997/1999	1997/2002
41	masculino		113	1998	Neuroepitelial	1997/1999	1997/2002
42	masculino			1998		1997/1999	1997/2002
44	feminino		80	1998	Outros	1997/1999	1997/2002
45	feminino		111	1998	Neuroepitelial	1997/1999	1997/2002
46	masculino		3111	1998	Meninges	1997/1999	1997/2002
47	masculino		3219	1998	Meninges	1997/1999	1997/2002
48	masculino		122	1998	Neuroepitelial	1997/1999	1997/2002
49	masculino		1163	1998	Neuroepitelial	1997/1999	1997/2002
50	feminino		3113	1998	Meninges	1997/1999	1997/2002
51	masculino		121	1998	Neuroepitelial	1997/1999	1997/2002
52	masculino		21	1998	Crânio/nervo paraesp	1997/1999	1997/2002
53	feminino		3115	1998	Meninges	1997/1999	1997/2002
54	feminino		31117	1998	Meninges	1997/1999	1997/2002
55	feminino		311	1998	Meninges	1997/1999	1997/2002
56	feminino		1141	1998	Neuroepitelial	1997/1999	1997/2002
57	masculino		112	1998	Neuroepitelial	1997/1999	1997/2002
58	masculino		65	1998	Região selar	1997/1999	1997/2002
59	masculino		55	1998	Germinativas	1997/1999	1997/2002
60	feminino		311	1998	Meninges	1997/1999	1997/2002
61	feminino		3114	1998	Meninges	1997/1999	1997/2002
62	feminino		151	1998	Neuroepitelial	1997/1999	1997/2002
63	masculino		80	1998	Outros	1997/1999	1997/2002
64	masculino		113	1998	Neuroepitelial	1997/1999	1997/2002
65	masculino		3224	1998	Meninges	1997/1999	1997/2002
66	masculino		3224	1998	Meninges	1997/1999	1997/2002
67	masculino		80	1999	Outros	1997/1999	1997/2002
68	masculino		1141	1999	Neuroepitelial	1997/1999	1997/2002
70	masculino		143	1999	Neuroepitelial	1997/1999	1997/2002
71	feminino		61	1999	Região selar	1997/1999	1997/2002
72	masculino		1141	1999	Neuroepitelial	1997/1999	1997/2002
73	masculino		21	1999	Crânio/nervo paraesp	1997/1999	1997/2002
74	masculino		80	1999	Outros	1997/1999	1997/2002
75	masculino		80	1999	Outros	1997/1999	1997/2002
77	masculino		611	1999	Região selar	1997/1999	1997/2002
78	masculino		311	1999	Meninges	1997/1999	1997/2002
79	feminino		3112	1999	Meninges	1997/1999	1997/2002
80	masculino		191	1999	Neuroepitelial	1997/1999	1997/2002
81	feminino		311	1999	Meninges	1997/1999	1997/2002
82	masculino		122	1999	Neuroepitelial	1997/1999	1997/2002
83	feminino		143	1999	Neuroepitelial	1997/1999	1997/2002
84	masculino		22	1999	Crânio/nervo paraesp	1997/1999	1997/2002
85	feminino		80	1999	Outros	1997/1999	1997/2002
86	masculino		31116	1999	Meninges	1997/1999	1997/2002
87	feminino		11	1999	Neuroepitelial	1997/1999	1997/2002
88	masculino		3219	1999	Meninges	1997/1999	1997/2002
89	feminino		3115	1999	Meninges	1997/1999	1997/2002
90	feminino		1141	1999	Neuroepitelial	1997/1999	1997/2002
91	feminino		80	1999	Outros	1997/1999	1997/2002
92	masculino		142	1999	Neuroepitelial	1997/1999	1997/2002
93	feminino		11	1999	Neuroepitelial	1997/1999	1997/2002
94	masculino		31116	1999	Meninges	1997/1999	1997/2002
95	masculino		1163	1999	Neuroepitelial	1997/1999	1997/2002
96	masculino		11	1999	Neuroepitelial	1997/1999	1997/2002
97	feminino		11	1999	Neuroepitelial	1997/1999	1997/2002
98	masculino		11	1999	Neuroepitelial	1997/1999	1997/2002
99	masculino		1141	1999	Neuroepitelial	1997/1999	1997/2002
101	masculino		11	1999	Neuroepitelial	1997/1999	1997/2002
102	masculino		1163	1999	Neuroepitelial	1997/1999	1997/2002
103	masculino		1141	1999	Neuroepitelial	1997/1999	1997/2002
104	feminino		1712	1999	Neuroepitelial	1997/1999	1997/2002
105	masculino		143	1999	Neuroepitelial	1997/1999	1997/2002
106	masculino		65	2000	Região selar	2000/2002	1997/2002
107	feminino		21	2000	Crânio/nervo paraesp	2000/2002	1997/2002
108	feminino		3112	2000	Meninges	2000/2002	1997/2002
109	masculino		21	2000	Crânio/nervo paraesp	2000/2002	1997/2002
110	feminino		54	2000	Germinativas	2000/2002	1997/2002
111	masculino		142	2000	Neuroepitelial	2000/2002	1997/2002
112	masculino		3112	2000	Meninges	2000/2002	1997/2002
113	masculino		1141	2000	Neuroepitelial	2000/2002	1997/2002
114	masculino		1911	2000	Neuroepitelial	2000/2002	1997/2002
115	feminino		113	2000	Neuroepitelial	2000/2002	1997/2002
116	masculino		11	2000	Neuroepitelial	2000/2002	1997/2002
117	feminino		3111	2000	Meninges	2000/2002	1997/2002
118	feminino		21	2000	Crânio/nervo paraesp	2000/2002	1997/2002
119	feminino		3112	2000	Meninges	2000/2002	1997/2002
120	feminino		11	2000	Neuroepitelial	2000/2002	1997/2002
121	feminino		80	2000	Outros	2000/2002	1997/2002
122			11	2000	Neuroepitelial	2000/2002	1997/2002
123	masculino		65	2000	Região selar	2000/2002	1997/2002
124	feminino		65	2000	Região selar	2000/2002	1997/2002
125	feminino		221	2000	Crânio/nervo paraesp	2000/2002	1997/2002
126	feminino		1163	2000	Neuroepitelial	2000/2002	1997/2002
127	feminino		3115	2000	Meninges	2000/2002	1997/2002
128	feminino		1163	2000	Neuroepitelial	2000/2002	1997/2002
129	feminino		31118	2000	Meninges	2000/2002	1997/2002
130	masculino		1163	2000	Neuroepitelial	2000/2002	1997/2002
131	feminino		31112	2000	Meninges	2000/2002	1997/2002
132	feminino		21	2000	Crânio/nervo paraesp	2000/2002	1997/2002
133	feminino		21	2000	Crânio/nervo paraesp	2000/2002	1997/2002
134	feminino		80	2000	Outros	2000/2002	1997/2002
135	feminino		11	2000	Neuroepitelial	2000/2002	1997/2002
136	masculino		65	2000	Região selar	2000/2002	1997/2002
137	feminino		3111	2000	Meninges	2000/2002	1997/2002
138	masculino		1141	2000	Neuroepitelial	2000/2002	1997/2002
139	feminino		61	2000	Região selar	2000/2002	1997/2002
140	feminino		1163	2000	Neuroepitelial	2000/2002	1997/2002
141	masculino		21	2000	Crânio/nervo paraesp	2000/2002	1997/2002
142	masculino		31	2000	Meninges	2000/2002	1997/2002
143	feminino		11	2000	Neuroepitelial	2000/2002	1997/2002
144	feminino		1432	2000	Neuroepitelial	2000/2002	1997/2002
145	feminino		21	2000	Crânio/nervo paraesp	2000/2002	1997/2002
146	masculino		31117	2000	Meninges	2000/2002	1997/2002
147			115	2000	Neuroepitelial	2000/2002	1997/2002
148	masculino		21	2000	Crânio/nervo paraesp	2000/2002	1997/2002
149	feminino		11	2000	Neuroepitelial	2000/2002	1997/2002
150	feminino	16	21	2001	Crânio/nervo paraesp	2000/2002	1997/2002	<20
151	masculino	9	11	2001	Neuroepitelial	2000/2002	1997/2002	<20
152	masculino		51	2001	Germinativas	2000/2002	1997/2002
153	masculino		31115	2001	Meninges	2000/2002	1997/2002
154	feminino		31116	2001	Meninges	2000/2002	1997/2002
155	masculino		311	2001	Meninges	2000/2002	1997/2002
156	masculino		11	2001	Neuroepitelial	2000/2002	1997/2002
157	masculino		21	2001	Crânio/nervo paraesp	2000/2002	1997/2002
158	feminino		11	2001	Neuroepitelial	2000/2002	1997/2002
159	feminino	2	1163	2001	Neuroepitelial	2000/2002	1997/2002	<20
160	masculino	4	80	2001	Outros	2000/2002	1997/2002	<20
161	masculino	29	80	2001	Outros	2000/2002	1997/2002	20-39
162	masculino	62	31111	2001	Meninges	2000/2002	1997/2002	>60
163	masculino		11	2001	Neuroepitelial	2000/2002	1997/2002
164	masculino	51	31116	2001	Meninges	2000/2002	1997/2002	40-59
165	feminino	79	3114	2001	Meninges	2000/2002	1997/2002	>60
166	masculino	38	121	2001	Neuroepitelial	2000/2002	1997/2002	20-39
167	masculino	56	1163	2001	Neuroepitelial	2000/2002	1997/2002	40-59
168	feminino	43	3224	2001	Meninges	2000/2002	1997/2002	40-59
169	feminino		65	2001	Região selar	2000/2002	1997/2002
170	feminino	49	31118	2001	Meninges	2000/2002	1997/2002	40-59
171	feminino	21	80	2001	Outros	2000/2002	1997/2002	20-39
172	masculino	42	40	2001	Linfonodo/hemato	2000/2002	1997/2002	40-59
173	feminino	55	1163	2001	Neuroepitelial	2000/2002	1997/2002	40-59
174	feminino	61	311	2001	Meninges	2000/2002	1997/2002	>60
175	masculino	35	3111	2001	Meninges	2000/2002	1997/2002	20-39
176	masculino	62	3111	2001	Meninges	2000/2002	1997/2002	>60
177	masculino		21	2001	Crânio/nervo paraesp	2000/2002	1997/2002
178	feminino	47	3113	2001	Meninges	2000/2002	1997/2002	40-59
179	masculino		65	2001	Região selar	2000/2002	1997/2002
180	masculino	48	65	2001	Região selar	2000/2002	1997/2002	40-59
181	masculino	46	80	2001	Outros	2000/2002	1997/2002	40-59
182	feminino	29	65	2001	Região selar	2000/2002	1997/2002	20-39
183	feminino	52	31116	2001	Meninges	2000/2002	1997/2002	40-59
184	feminino	27	65	2001	Região selar	2000/2002	1997/2002	20-39
185	feminino	52	3114	2001	Meninges	2000/2002	1997/2002	40-59
186	feminino	35	31116	2001	Meninges	2000/2002	1997/2002	20-39
187	feminino	44	21	2001	Crânio/nervo paraesp	2000/2002	1997/2002	40-59
189	masculino	35	3111	2001	Meninges	2000/2002	1997/2002	20-39
190	feminino	28	21	2002	Crânio/nervo paraesp	2000/2002	1997/2002	20-39
192	masculino	49	3115	2002	Meninges	2000/2002	1997/2002	40-59
194	masculino	38	3111	2002	Meninges	2000/2002	1997/2002	20-39
195	feminino	40	65	2002	Região selar	2000/2002	1997/2002	40-59
196	feminino	26	611	2002	Região selar	2000/2002	1997/2002	20-39
197	feminino	59	21	2002	Crânio/nervo paraesp	2000/2002	1997/2002	40-59
198	feminino	46	21	2002	Crânio/nervo paraesp	2000/2002	1997/2002	40-59
199	feminino	70	3113	2002	Meninges	2000/2002	1997/2002	>60
200	feminino	85	31112	2002	Meninges	2000/2002	1997/2002	>60
201	feminino	32	151	2002	Neuroepitelial	2000/2002	1997/2002	20-39
202	masculino	33	11	2002	Neuroepitelial	2000/2002	1997/2002	20-39
203	masculino	13	1163	2002	Neuroepitelial	2000/2002	1997/2002	<20
205	feminino	11	142	2002	Neuroepitelial	2000/2002	1997/2002	<20
207	masculino	52	31112	2002	Meninges	2000/2002	1997/2002	40-59
208	feminino	19	65	2002	Região selar	2000/2002	1997/2002	<20
209	feminino	70	3115	2002	Meninges	2000/2002	1997/2002	>60
210	feminino	70	65	2002	Região selar	2000/2002	1997/2002	>60
211	masculino	6	111	2002	Neuroepitelial	2000/2002	1997/2002	<20
212	feminino	17	11	2002	Neuroepitelial	2000/2002	1997/2002	<20
213	masculino	56	154	2002	Neuroepitelial	2000/2002	1997/2002	40-59
214	feminino	24	3113	2002	Meninges	2000/2002	1997/2002	20-39
215	feminino	41	1141	2002	Neuroepitelial	2000/2002	1997/2002	40-59
216	masculino	67	40	2002	Linfonodo/hemato	2000/2002	1997/2002	>60
217	feminino	38	65	2002	Região selar	2000/2002	1997/2002	20-39
218	masculino	13	61	2002	Região selar	2000/2002	1997/2002	<20
219	masculino	8	1924	2002	Neuroepitelial	2000/2002	1997/2002	<20
220	masculino	8	191	2002	Neuroepitelial	2000/2002	1997/2002	<20
221	masculino	6	143	2002	Neuroepitelial	2000/2002	1997/2002	<20
222	masculino	66	21	2002	Crânio/nervo paraesp	2000/2002	1997/2002	>60
223	masculino	19	3224	2002	Meninges	2000/2002	1997/2002	<20
224	masculino	10	11	2002	Neuroepitelial	2000/2002	1997/2002	<20
225	feminino	53	31118	2002	Meninges	2000/2002	1997/2002	40-59
226	feminino	44	31118	2002	Meninges	2000/2002	1997/2002	40-59
227	masculino	28	65	2002	Região selar	2000/2002	1997/2002	20-39
228	masculino	51	11	2002	Neuroepitelial	2000/2002	1997/2002	40-59
230	feminino	67	311	2002	Meninges	2000/2002	1997/2002	>60
231	feminino	54	3113	2002	Meninges	2000/2002	1997/2002	40-59
233	masculino	32	11	2002	Neuroepitelial	2000/2002	1997/2002	20-39
234	feminino	38	3114	2002	Meninges	2000/2002	1997/2002	20-39
235	feminino	48	31116	2002	Meninges	2000/2002	1997/2002	40-59
236	masculino	62	65	2002	Região selar	2000/2002	1997/2002	>60
237	feminino	37	3224	2002	Meninges	2000/2002	1997/2002	20-39
238	feminino	40	3114	2002	Meninges	2000/2002	1997/2002	40-59
239	masculino	41	116	2002	Neuroepitelial	2000/2002	1997/2002	40-59
241	masculino	70	31116	2002	Meninges	2000/2002	1997/2002	>60
242	feminino	14	11	2002	Neuroepitelial	2000/2002	1997/2002	<20
243	masculino	23	11	2002	Neuroepitelial	2000/2002	1997/2002	20-39
244	masculino	20	1163	2002	Neuroepitelial	2000/2002	1997/2002	<20
245	masculino	58	11	2002	Neuroepitelial	2000/2002	1997/2002	40-59
246	feminino	5	11	2002	Neuroepitelial	2000/2002	1997/2002	<20
247	feminino	60	341	2002	Meninges	2000/2002	1997/2002	>60
248	feminino	11	80	2002	Outros	2000/2002	1997/2002	<20
249	masculino	4	11	2002	Neuroepitelial	2000/2002	1997/2002	<20
250	feminino	75	1163	2002	Neuroepitelial	2000/2002	1997/2002	>60
251	feminino	35	1163	2002	Neuroepitelial	2000/2002	1997/2002	20-39
252	feminino	60	115	2002	Neuroepitelial	2000/2002	1997/2002	>60
253	feminino	60	115	2002	Neuroepitelial	2000/2002	1997/2002	>60
257	masculino	34	3224	2003	Meninges	2003/2005	2003/2008	20-39
260	masculino	21	111	2003	Neuroepitelial	2003/2005	2003/2008	20-39
262	masculino	11	11	2004	Neuroepitelial	2003/2005	2003/2008	<20
263	masculino	13	191	2004	Neuroepitelial	2003/2005	2003/2008	<20
264	feminino	29	3111	2004	Meninges	2003/2005	2003/2008	20-39
265	masculino	47	11	2004	Neuroepitelial	2003/2005	2003/2008	40-59
266	masculino	47	115	2004	Neuroepitelial	2003/2005	2003/2008	40-59
268	feminino	71	1163	2004	Neuroepitelial	2003/2005	2003/2008	>60
269	feminino	51	3114	2004	Meninges	2003/2005	2003/2008	40-59
270	feminino	58	1163	2004	Neuroepitelial	2003/2005	2003/2008	40-59
271	feminino	29	21	2004	Crânio/nervo paraesp	2003/2005	2003/2008	20-39
272	feminino	104	21	2004	Crânio/nervo paraesp	2003/2005	2003/2008	>60
273	feminino	57	3114	2004	Meninges	2003/2005	2003/2008	40-59
274	feminino	30	111	2004	Neuroepitelial	2003/2005	2003/2008	20-39
275	feminino	68	65	2004	Região selar	2003/2005	2003/2008	>60
276	feminino	52	115	2004	Neuroepitelial	2003/2005	2003/2008	40-59
277	feminino	64	31116	2004	Meninges	2003/2005	2003/2008	>60
279	feminino	13	177	2004	Neuroepitelial	2003/2005	2003/2008	<20
280	feminino	12	191	2004	Neuroepitelial	2003/2005	2003/2008	<20
281	masculino	18	144	2004	Neuroepitelial	2003/2005	2003/2008	<20
283	masculino	67	11	2004	Neuroepitelial	2003/2005	2003/2008	>60
284	feminino	29	65	2004	Região selar	2003/2005	2003/2008	20-39
285	masculino	48	311	2004	Meninges	2003/2005	2003/2008	40-59
286	masculino	39	65	2004	Região selar	2003/2005	2003/2008	20-39
288	masculino	12	191	2004	Neuroepitelial	2003/2005	2003/2008	<20
289	feminino	48	3114	2004	Meninges	2003/2005	2003/2008	40-59
290	feminino	60	1163	2004	Neuroepitelial	2003/2005	2003/2008	>60
291	feminino	59	121	2004	Neuroepitelial	2003/2005	2003/2008	40-59
292	masculino	52	31116	2004	Meninges	2003/2005	2003/2008	40-59
293	feminino	81	3111	2004	Meninges	2003/2005	2003/2008	>60
294	masculino	50	11	2004	Neuroepitelial	2003/2005	2003/2008	40-59
295	feminino	16	1163	2004	Neuroepitelial	2003/2005	2003/2008	<20
296	feminino	23	191	2004	Neuroepitelial	2003/2005	2003/2008	20-39
297	masculino	14	11	2004	Neuroepitelial	2003/2005	2003/2008	<20
299	feminino	27	1921	2004	Neuroepitelial	2003/2005	2003/2008	20-39
300	masculino	67	1142	2004	Neuroepitelial	2003/2005	2003/2008	>60
301	masculino	64	31112	2004	Meninges	2003/2005	2003/2008	>60
302	feminino	33	11	2004	Neuroepitelial	2003/2005	2003/2008	20-39
303	masculino	54	1163	2004	Neuroepitelial	2003/2005	2003/2008	40-59
305	masculino	56	31112	2004	Meninges	2003/2005	2003/2008	40-59
306	feminino	16	11	2004	Neuroepitelial	2003/2005	2003/2008	<20
307	feminino	67	31116	2004	Meninges	2003/2005	2003/2008	>60
308	feminino	59	11	2004	Neuroepitelial	2003/2005	2003/2008	40-59
309	feminino	24	3111	2004	Meninges	2003/2005	2003/2008	20-39
310	masculino	38	3114	2004	Meninges	2003/2005	2003/2008	20-39
311	masculino	36	65	2004	Região selar	2003/2005	2003/2008	20-39
312	feminino	52	1163	2004	Neuroepitelial	2003/2005	2003/2008	40-59
313	masculino	68	1163	2004	Neuroepitelial	2003/2005	2003/2008	>60
314	masculino	44	3113	2004	Meninges	2003/2005	2003/2008	40-59
315	masculino	41	11	2004	Neuroepitelial	2003/2005	2003/2008	40-59
316	masculino	66	116	2004	Neuroepitelial	2003/2005	2003/2008	>60
317	feminino	43	65	2004	Região selar	2003/2005	2003/2008	40-59
318	masculino	8	144	2004	Neuroepitelial	2003/2005	2003/2008	<20
319	feminino	16	1163	2004	Neuroepitelial	2003/2005	2003/2008	<20
320	feminino	52	1163	2004	Neuroepitelial	2003/2005	2003/2008	40-59
321	masculino	68	1163	2004	Neuroepitelial	2003/2005	2003/2008	>60
322	feminino	13	177	2004	Neuroepitelial	2003/2005	2003/2008	<20
323	feminino	12	191	2004	Neuroepitelial	2003/2005	2003/2008	<20
324	masculino	18	144	2004	Neuroepitelial	2003/2005	2003/2008	<20
326	masculino	67	11	2004	Neuroepitelial	2003/2005	2003/2008	>60
327	feminino	29	65	2004	Região selar	2003/2005	2003/2008	20-39
328	masculino	48	311	2004	Meninges	2003/2005	2003/2008	40-59
329	masculino	39	65	2004	Região selar	2003/2005	2003/2008	20-39
331	masculino	12	191	2004	Neuroepitelial	2003/2005	2003/2008	<20
332	feminino	48	3114	2004	Meninges	2003/2005	2003/2008	40-59
333	feminino	60	1163	2004	Neuroepitelial	2003/2005	2003/2008	>60
334	feminino	59	121	2004	Neuroepitelial	2003/2005	2003/2008	40-59
335	masculino	52	31116	2004	Meninges	2003/2005	2003/2008	40-59
336	feminino	81	3111	2004	Meninges	2003/2005	2003/2008	>60
337	masculino	50	11	2004	Neuroepitelial	2003/2005	2003/2008	40-59
338	feminino	16	1163	2004	Neuroepitelial	2003/2005	2003/2008	<20
339	feminino	23	191	2004	Neuroepitelial	2003/2005	2003/2008	20-39
340	masculino	14	11	2004	Neuroepitelial	2003/2005	2003/2008	<20
342	feminino	27	1921	2004	Neuroepitelial	2003/2005	2003/2008	20-39
343	masculino	67	1142	2004	Neuroepitelial	2003/2005	2003/2008	>60
344	masculino	64	31112	2004	Meninges	2003/2005	2003/2008	>60
345	feminino	33	11	2004	Neuroepitelial	2003/2005	2003/2008	20-39
346	masculino	54	1163	2004	Neuroepitelial	2003/2005	2003/2008	40-59
348	masculino	56	3112	2004	Meninges	2003/2005	2003/2008	40-59
349	feminino	16	11	2004	Neuroepitelial	2003/2005	2003/2008	<20
350	feminino	67	31116	2004	Meninges	2003/2005	2003/2008	>60
351	feminino	59	11	2004	Neuroepitelial	2003/2005	2003/2008	40-59
352	feminino	24	3111	2004	Meninges	2003/2005	2003/2008	20-39
353	masculino	38	3114	2004	Meninges	2003/2005	2003/2008	20-39
354	masculino	36	65	2004	Região selar	2003/2005	2003/2008	20-39
355	feminino	52	1163	2004	Neuroepitelial	2003/2005	2003/2008	40-59
356	masculino	68	1163	2004	Neuroepitelial	2003/2005	2003/2008	>60
357	masculino	44	3113	2004	Meninges	2003/2005	2003/2008	40-59
358	masculino	41	11	2004	Neuroepitelial	2003/2005	2003/2008	40-59
359	masculino	66	116	2004	Neuroepitelial	2003/2005	2003/2008	>60
360	feminino	43	65	2004	Região selar	2003/2005	2003/2008	40-59
361	masculino	8	144	2004	Neuroepitelial	2003/2005	2003/2008	<20
362	feminino	16	1163	2004	Neuroepitelial	2003/2005	2003/2008	<20
363	feminino	52	1163	2004	Neuroepitelial	2003/2005	2003/2008	40-59
364	masculino	68	1163	2004	Neuroepitelial	2003/2005	2003/2008	>60
365	masculino	9	1921	2005	Neuroepitelial	2003/2005	2003/2008	<20
366	masculino	35	11	2005	Neuroepitelial	2003/2005	2003/2008	20-39
367	feminino	2	143	2005	Neuroepitelial	2003/2005	2003/2008	<20
368	masculino	55	31112	2005	Meninges	2003/2005	2003/2008	40-59
369	feminino	70	3114	2005	Meninges	2003/2005	2003/2008	>60
370	feminino	24	65	2005	Região selar	2003/2005	2003/2008	20-39
371	feminino	55	11	2005	Neuroepitelial	2003/2005	2003/2008	40-59
372	feminino	61	3113	2005	Meninges	2003/2005	2003/2008	>60
373	feminino	39	21	2005	Crânio/nervo paraesp	2003/2005	2003/2008	20-39
374	feminino	11	11	2005	Neuroepitelial	2003/2005	2003/2008	<20
375	masculino	13	111	2005	Neuroepitelial	2003/2005	2003/2008	<20
376	feminino	41	31116	2005	Meninges	2003/2005	2003/2008	40-59
377	feminino	7	51	2005	Germinativas	2003/2005	2003/2008	<20
378	masculino	64	611	2005	Região selar	2003/2005	2003/2008	>60
379	feminino	32	115	2005	Neuroepitelial	2003/2005	2003/2008	20-39
380	feminino	22	177	2005	Neuroepitelial	2003/2005	2003/2008	20-39
381	masculino	30	65	2005	Região selar	2003/2005	2003/2008	20-39
382	masculino	60	11	2005	Neuroepitelial	2003/2005	2003/2008	>60
383	feminino	87	3114	2005	Meninges	2003/2005	2003/2008	>60
384	feminino	17	31116	2005	Meninges	2003/2005	2003/2008	<20
385	feminino	31	65	2005	Região selar	2003/2005	2003/2008	20-39
387	feminino	7	1163	2005	Neuroepitelial	2003/2005	2003/2008	<20
388	masculino	42	1163	2005	Neuroepitelial	2003/2005	2003/2008	40-59
389	feminino	44	65	2005	Região selar	2003/2005	2003/2008	40-59
390	masculino	53	65	2005	Região selar	2003/2005	2003/2008	40-59
391	feminino	7	111	2005	Neuroepitelial	2003/2005	2003/2008	<20
393	feminino	12	143	2005	Neuroepitelial	2003/2005	2003/2008	<20
394	feminino	51	31116	2005	Meninges	2003/2005	2003/2008	40-59
395	masculino	37	11	2005	Neuroepitelial	2003/2005	2003/2008	20-39
396	masculino	47	611	2005	Região selar	2003/2005	2003/2008	40-59
399	feminino	14	341	2005	Meninges	2003/2005	2003/2008	<20
400	feminino	48	21	2005	Crânio/nervo paraesp	2003/2005	2003/2008	40-59
401	feminino	41	144	2005	Neuroepitelial	2003/2005	2003/2008	40-59
403	masculino	28	65	2005	Região selar	2003/2005	2003/2008	20-39
404	feminino	54	311	2005	Meninges	2003/2005	2003/2008	40-59
406	masculino	27	143	2005	Neuroepitelial	2003/2005	2003/2008	20-39
407	masculino	47	3224	2005	Meninges	2003/2005	2003/2008	40-59
410	feminino	35	11	2005	Neuroepitelial	2003/2005	2003/2008	20-39
411	feminino	46	31116	2005	Meninges	2003/2005	2003/2008	40-59
412	feminino	67	3117	2005	Meninges	2003/2005	2003/2008	>60
413	feminino	40	311	2005	Meninges	2003/2005	2003/2008	40-59
414	feminino	51	3113	2005	Meninges	2003/2005	2003/2008	40-59
415	masculino	38	65	2005	Região selar	2003/2005	2003/2008	20-39
416	masculino	23	191	2005	Neuroepitelial	2003/2005	2003/2008	20-39
417	feminino	28	21	2005	Crânio/nervo paraesp	2003/2005	2003/2008	20-39
418	masculino	49	31116	2005	Meninges	2003/2005	2003/2008	40-59
419	feminino	37	1163	2005	Neuroepitelial	2003/2005	2003/2008	20-39
420	masculino	23	191	2005	Neuroepitelial	2003/2005	2003/2008	20-39
421	masculino	40	31116	2005	Meninges	2003/2005	2003/2008	40-59
422	masculino	33	65	2005	Região selar	2003/2005	2003/2008	20-39
423	feminino	64	1163	2005	Neuroepitelial	2003/2005	2003/2008	>60
424	feminino	68	1163	2005	Neuroepitelial	2003/2005	2003/2008	>60
425	masculino	49	143	2005	Neuroepitelial	2003/2005	2003/2008	40-59
426	masculino	65	1163	2005	Neuroepitelial	2003/2005	2003/2008	>60
427	masculino	1	1911	2005	Neuroepitelial	2003/2005	2003/2008	<20
428	feminino	7	191	2005	Neuroepitelial	2003/2005	2003/2008	<20
429	masculino	35	1911	2005	Neuroepitelial	2003/2005	2003/2008	20-39
430	feminino	28	1911	2005	Neuroepitelial	2003/2005	2003/2008	20-39
431	masculino	20	191	2005	Neuroepitelial	2003/2005	2003/2008	<20
432	feminino	7	143	2006	Neuroepitelial	2006/2008	2003/2008	<20
433	feminino	41	311	2006	Meninges	2006/2008	2003/2008	40-59
434	masculino	26	11	2006	Neuroepitelial	2006/2008	2003/2008	20-39
435	masculino	25	144	2006	Neuroepitelial	2006/2008	2003/2008	20-39
436	feminino	61	21	2006	Crânio/nervo paraesp	2006/2008	2003/2008	>60
437	feminino	12	80	2006	Outros	2006/2008	2003/2008	<20
438	feminino	1	143	2006	Neuroepitelial	2006/2008	2003/2008	<20
439	feminino	7	61	2006	Região selar	2006/2008	2003/2008	<20
440	feminino	8	144	2006	Neuroepitelial	2006/2008	2003/2008	<20
441	masculino	23	80	2006	Outros	2006/2008	2003/2008	20-39
442	masculino	20	112	2006	Neuroepitelial	2006/2008	2003/2008	<20
443	feminino	31	177	2006	Neuroepitelial	2006/2008	2003/2008	20-39
444	feminino	65	3114	2006	Meninges	2006/2008	2003/2008	>60
446	feminino	9	80	2006	Outros	2006/2008	2003/2008	<20
447	masculino	35	11	2006	Neuroepitelial	2006/2008	2003/2008	20-39
448	masculino	26	311	2006	Meninges	2006/2008	2003/2008	20-39
449	feminino	2	1111	2006	Neuroepitelial	2006/2008	2003/2008	<20
450	masculino	21	131	2006	Neuroepitelial	2006/2008	2003/2008	20-39
451	masculino	18	3111	2006	Meninges	2006/2008	2003/2008	<20
452	feminino	64	11	2006	Neuroepitelial	2006/2008	2003/2008	>60
453	feminino	43	121	2006	Neuroepitelial	2006/2008	2003/2008	40-59
454	masculino	26	113	2006	Neuroepitelial	2006/2008	2003/2008	20-39
455	masculino	34	80	2006	Outros	2006/2008	2003/2008	20-39
456	feminino	47	3111	2006	Meninges	2006/2008	2003/2008	40-59
457	masculino	43	116	2006	Neuroepitelial	2006/2008	2003/2008	40-59
458	feminino	36	31110	2006	Meninges	2006/2008	2003/2008	20-39
459	masculino	19	121	2006	Neuroepitelial	2006/2008	2003/2008	<20
460	feminino	49	31116	2006	Meninges	2006/2008	2003/2008	40-59
461	feminino	51	3111	2006	Meninges	2006/2008	2003/2008	40-59
462	feminino	50	65	2006	Região selar	2006/2008	2003/2008	40-59
463	feminino	70	11	2006	Neuroepitelial	2006/2008	2003/2008	>60
464	masculino	36	3111	2006	Meninges	2006/2008	2003/2008	20-39
465	masculino	7	11	2006	Neuroepitelial	2006/2008	2003/2008	<20
466	feminino	63	131	2006	Neuroepitelial	2006/2008	2003/2008	>60
467	masculino	15	11	2006	Neuroepitelial	2006/2008	2003/2008	<20
468	masculino	27	21	2006	Crânio/nervo paraesp	2006/2008	2003/2008	20-39
469	masculino	54	3224	2006	Meninges	2006/2008	2003/2008	40-59
470	feminino	5	191	2006	Neuroepitelial	2006/2008	2003/2008	<20
471	feminino	46	116	2006	Neuroepitelial	2006/2008	2003/2008	40-59
472	masculino	36	65	2006	Região selar	2006/2008	2003/2008	20-39
474	feminino	34	11	2006	Neuroepitelial	2006/2008	2003/2008	20-39
475	masculino	31	116	2006	Neuroepitelial	2006/2008	2003/2008	20-39
476	feminino	52	11	2006	Neuroepitelial	2006/2008	2003/2008	40-59
478	feminino	41	311	2006	Meninges	2006/2008	2003/2008	40-59
479	feminino	3	80	2006	Outros	2006/2008	2003/2008	<20
480	feminino	11	11	2006	Neuroepitelial	2006/2008	2003/2008	<20
481	masculino	51	21	2006	Crânio/nervo paraesp	2006/2008	2003/2008	40-59
482	masculino	1	143	2006	Neuroepitelial	2006/2008	2003/2008	<20
483	feminino	19	3224	2006	Meninges	2006/2008	2003/2008	<20
484	masculino	18	51	2006	Germinativas	2006/2008	2003/2008	<20
485	masculino	24	80	2006	Outros	2006/2008	2003/2008	20-39
486	feminino	25	3111	2006	Meninges	2006/2008	2003/2008	20-39
487	feminino	45	65	2006	Região selar	2006/2008	2003/2008	40-59
488	feminino	55	177	2006	Neuroepitelial	2006/2008	2003/2008	40-59
489	feminino	73	3114	2006	Meninges	2006/2008	2003/2008	>60
490	feminino	16	111	2006	Neuroepitelial	2006/2008	2003/2008	<20
491	masculino	42	1163	2006	Neuroepitelial	2006/2008	2003/2008	40-59
492	masculino	8	143	2006	Neuroepitelial	2006/2008	2003/2008	<20
493	masculino	9	221	2006	Crânio/nervo paraesp	2006/2008	2003/2008	<20
494	masculino	61	121	2006	Neuroepitelial	2006/2008	2003/2008	>60
495	feminino	2	111	2006	Neuroepitelial	2006/2008	2003/2008	<20
496	masculino	5	191	2006	Neuroepitelial	2006/2008	2003/2008	<20
497	masculino	13	191	2007	Neuroepitelial	2006/2008	2003/2008	<20
498	masculino	45	31118	2007	Meninges	2006/2008	2003/2008	40-59
499	feminino	40	11	2007	Neuroepitelial	2006/2008	2003/2008	40-59
500	masculino	24	11	2007	Neuroepitelial	2006/2008	2003/2008	20-39
501	feminino	10	143	2007	Neuroepitelial	2006/2008	2003/2008	<20
502	masculino	31	80	2007	Outros	2006/2008	2003/2008	20-39
504	masculino	4	11	2007	Neuroepitelial	2006/2008	2003/2008	<20
505	masculino	29	116	2007	Neuroepitelial	2006/2008	2003/2008	20-39
506	feminino	11	80	2007	Outros	2006/2008	2003/2008	<20
507	masculino	19	143	2007	Neuroepitelial	2006/2008	2003/2008	<20
508	feminino	15	11	2007	Neuroepitelial	2006/2008	2003/2008	<20
509	masculino	8	143	2007	Neuroepitelial	2006/2008	2003/2008	<20
510	masculino	55	31114	2007	Meninges	2006/2008	2003/2008	40-59
511	masculino	23	21	2007	Crânio/nervo paraesp	2006/2008	2003/2008	20-39
512	feminino	54	3113	2007	Meninges	2006/2008	2003/2008	40-59
513	masculino	13	175	2007	Neuroepitelial	2006/2008	2003/2008	<20
514	feminino	31	115	2007	Neuroepitelial	2006/2008	2003/2008	20-39
515	feminino	27	115	2007	Neuroepitelial	2006/2008	2003/2008	20-39
516	feminino	33	3112	2007	Meninges	2006/2008	2003/2008	20-39
517	masculino	33	21	2007	Crânio/nervo paraesp	2006/2008	2003/2008	20-39
518	masculino	48	116	2007	Neuroepitelial	2006/2008	2003/2008	40-59
519	masculino	54	113	2007	Neuroepitelial	2006/2008	2003/2008	40-59
520	feminino	42	3113	2007	Meninges	2006/2008	2003/2008	40-59
523	feminino	52	311	2007	Meninges	2006/2008	2003/2008	40-59
524	feminino	2	11	2007	Neuroepitelial	2006/2008	2003/2008	<20
525	masculino	7	31114	2007	Meninges	2006/2008	2003/2008	<20
526	masculino	62	144	2007	Neuroepitelial	2006/2008	2003/2008	>60
528	masculino	64	21	2007	Crânio/nervo paraesp	2006/2008	2003/2008	>60
529	masculino	68	65	2007	Região selar	2006/2008	2003/2008	>60
530	masculino	29	143	2007	Neuroepitelial	2006/2008	2003/2008	20-39
531	masculino	73	1642	2007	Neuroepitelial	2006/2008	2003/2008	>60
532	feminino	57	1642	2007	Neuroepitelial	2006/2008	2003/2008	40-59
533	masculino	7	114	2007	Neuroepitelial	2006/2008	2003/2008	<20
534	feminino	49	21	2007	Crânio/nervo paraesp	2006/2008	2003/2008	40-59
535	feminino	22	3113	2007	Meninges	2006/2008	2003/2008	20-39
536	masculino	14	311	2007	Meninges	2006/2008	2003/2008	<20
537	masculino	22	3224	2007	Meninges	2006/2008	2003/2008	20-39
538	feminino	17	1911	2007	Neuroepitelial	2006/2008	2003/2008	<20
539	masculino	14	51	2007	Germinativas	2006/2008	2003/2008	<20
540	feminino	32	65	2007	Região selar	2006/2008	2003/2008	20-39
542	feminino	7	114	2007	Neuroepitelial	2006/2008	2003/2008	<20
543	masculino	68	65	2007	Região selar	2006/2008	2003/2008	>60
545	masculino	37	116	2007	Neuroepitelial	2006/2008	2003/2008	20-39
546	masculino	51	116	2007	Neuroepitelial	2006/2008	2003/2008	40-59
548	feminino	31	65	2007	Região selar	2006/2008	2003/2008	20-39
550	masculino	68	116	2007	Neuroepitelial	2006/2008	2003/2008	>60
551	masculino	72	116	2007	Neuroepitelial	2006/2008	2003/2008	>60
552	feminino	8	11	2007	Neuroepitelial	2006/2008	2003/2008	<20
553	masculino	18	115	2007	Neuroepitelial	2006/2008	2003/2008	<20
555	masculino	55	21	2007	Crânio/nervo paraesp	2006/2008	2003/2008	40-59
556	feminino	44	3113	2007	Meninges	2006/2008	2003/2008	40-59
557	masculino	60	1163	2007	Neuroepitelial	2006/2008	2003/2008	>60
558	masculino	1	1911	2008	Neuroepitelial	2006/2008	2003/2008	<20
559	feminino	23	11	2008	Neuroepitelial	2006/2008	2003/2008	20-39
562	feminino	32	3118	2008	Meninges	2006/2008	2003/2008	20-39
563	masculino	57	1163	2008	Neuroepitelial	2006/2008	2003/2008	40-59
564	masculino	37	3114	2008	Meninges	2006/2008	2003/2008	20-39
565	feminino	81	3115	2008	Meninges	2006/2008	2003/2008	>60
566	feminino	23	121	2008	Neuroepitelial	2006/2008	2003/2008	20-39
567	feminino	39	1163	2008	Neuroepitelial	2006/2008	2003/2008	20-39
568	feminino	24	177	2008	Neuroepitelial	2006/2008	2003/2008	20-39
569	feminino	33	31112	2008	Meninges	2006/2008	2003/2008	20-39
570	masculino	62	3113	2008	Meninges	2006/2008	2003/2008	>60
571	feminino	41	3113	2008	Meninges	2006/2008	2003/2008	40-59
572	masculino	14	151	2008	Neuroepitelial	2006/2008	2003/2008	<20
573	masculino	35	3113	2008	Meninges	2006/2008	2003/2008	20-39
574	masculino	18	65	2008	Região selar	2006/2008	2003/2008	<20
575	masculino	15	143	2008	Neuroepitelial	2006/2008	2003/2008	<20
576	masculino	58	3113	2008	Meninges	2006/2008	2003/2008	40-59
577	feminino	49	31116	2008	Meninges	2006/2008	2003/2008	40-59
578	masculino	24	21	2008	Crânio/nervo paraesp	2006/2008	2003/2008	20-39
579	feminino	53	31116	2008	Meninges	2006/2008	2003/2008	40-59
580	masculino	55	3113	2008	Meninges	2006/2008	2003/2008	40-59
581	feminino	38	3111	2008	Meninges	2006/2008	2003/2008	20-39
582	feminino	33	65	2008	Região selar	2006/2008	2003/2008	20-39
583	masculino	26	65	2008	Região selar	2006/2008	2003/2008	20-39
584	feminino	51	3112	2008	Meninges	2006/2008	2003/2008	40-59
585	feminino	39	3112	2008	Meninges	2006/2008	2003/2008	20-39
586	feminino	38	3217	2008	Meninges	2006/2008	2003/2008	20-39
587	masculino	59	115	2008	Neuroepitelial	2006/2008	2003/2008	40-59
589	masculino	7	61	2008	Região selar	2006/2008	2003/2008	<20
590	feminino	59	311	2008	Meninges	2006/2008	2003/2008	40-59
591	feminino	15	164	2008	Neuroepitelial	2006/2008	2003/2008	<20
592	feminino	1	611	2008	Região selar	2006/2008	2003/2008	<20
593	masculino	57	65	2008	Região selar	2006/2008	2003/2008	40-59
594	masculino	45	3111	2008	Meninges	2006/2008	2003/2008	40-59
595	masculino	11	611	2008	Região selar	2006/2008	2003/2008	<20
596	feminino	49	3224	2008	Meninges	2006/2008	2003/2008	40-59
598	masculino	53	65	2008	Região selar	2006/2008	2003/2008	40-59
599	masculino	32	3113	2008	Meninges	2006/2008	2003/2008	20-39
601	feminino	1	1911	2008	Neuroepitelial	2006/2008	2003/2008	<20
602	masculino	56	1163	2008	Neuroepitelial	2006/2008	2003/2008	40-59
603	feminino	1	172	2008	Neuroepitelial	2006/2008	2003/2008	<20
604	feminino	43	31110	2008	Meninges	2006/2008	2003/2008	40-59
605	masculino	62	1434	2008	Neuroepitelial	2006/2008	2003/2008	>60
606	feminino	32	65	2008	Região selar	2006/2008	2003/2008	20-39
607	feminino	45	143	2008	Neuroepitelial	2006/2008	2003/2008	40-59
608	feminino	34	11	2008	Neuroepitelial	2006/2008	2003/2008	20-39
609	feminino	30	21	2008	Crânio/nervo paraesp	2006/2008	2003/2008	20-39
610	feminino	32	143	2008	Neuroepitelial	2006/2008	2003/2008	20-39
611	feminino	47	21	2008	Crânio/nervo paraesp	2006/2008	2003/2008	40-59
612	feminino	20	116	2008	Neuroepitelial	2006/2008	2003/2008	<20
613	masculino	46	116	2008	Neuroepitelial	2006/2008	2003/2008	40-59
614	feminino	47	65	2008	Região selar	2006/2008	2003/2008	40-59
615	feminino	49	1163	2008	Neuroepitelial	2006/2008	2003/2008	40-59
616	masculino	25	143	2008	Neuroepitelial	2006/2008	2003/2008	20-39
617	feminino	13	1163	2008	Neuroepitelial	2006/2008	2003/2008	<20
618	masculino	38	65	2008	Região selar	2006/2008	2003/2008	20-39
619	masculino	42	116	2008	Neuroepitelial	2006/2008	2003/2008	40-59
620	masculino	39	116	2008	Neuroepitelial	2006/2008	2003/2008	20-39
621	masculino	14	115	2008	Neuroepitelial	2006/2008	2003/2008	<20
622	masculino	61	341	2008	Meninges	2006/2008	2003/2008	>60
623	feminino	42	31118	2008	Meninges	2006/2008	2003/2008	40-59
624	feminino	75	1141	2008	Neuroepitelial	2006/2008	2003/2008	>60
626	masculino	65	164	2009	Neuroepitelial	2009/2011	2009/2014	>60
628	feminino	4	115	2009	Neuroepitelial	2009/2011	2009/2014	<20
629	feminino	5	143	2009	Neuroepitelial	2009/2011	2009/2014	<20
630	feminino	11	22	2009	Crânio/nervo paraesp	2009/2011	2009/2014	<20
631	feminino	17	3113	2009	Meninges	2009/2011	2009/2014	<20
633	masculino	55	115	2009	Neuroepitelial	2009/2011	2009/2014	40-59
634	masculino	11	111	2009	Neuroepitelial	2009/2011	2009/2014	<20
635	feminino	16	3224	2009	Meninges	2009/2011	2009/2014	<20
636	masculino	31	175	2009	Neuroepitelial	2009/2011	2009/2014	20-39
637	feminino	39	111	2009	Neuroepitelial	2009/2011	2009/2014	20-39
638	feminino	61	116	2009	Neuroepitelial	2009/2011	2009/2014	>60
639	feminino	14	11	2009	Neuroepitelial	2009/2011	2009/2014	<20
640	masculino	27	142	2009	Neuroepitelial	2009/2011	2009/2014	20-39
641	masculino	36	3113	2009	Meninges	2009/2011	2009/2014	20-39
642	masculino	28	65	2009	Região selar	2009/2011	2009/2014	20-39
643	feminino	21	142	2009	Neuroepitelial	2009/2011	2009/2014	20-39
645	masculino	32	65	2009	Região selar	2009/2011	2009/2014	20-39
646	feminino	8	111	2009	Neuroepitelial	2009/2011	2009/2014	<20
647	masculino	13	111	2009	Neuroepitelial	2009/2011	2009/2014	<20
648	masculino	11	611	2009	Região selar	2009/2011	2009/2014	<20
649	feminino	25	142	2009	Neuroepitelial	2009/2011	2009/2014	20-39
650	masculino	1	191	2009	Neuroepitelial	2009/2011	2009/2014	<20
651	masculino	45	31116	2009	Meninges	2009/2011	2009/2014	40-59
652	masculino	63	116	2009	Neuroepitelial	2009/2011	2009/2014	>60
653	feminino	32	115	2009	Neuroepitelial	2009/2011	2009/2014	20-39
654	masculino	66	116	2009	Neuroepitelial	2009/2011	2009/2014	>60
655	masculino	40	80	2009	Outros	2009/2011	2009/2014	40-59
657	feminino	8	111	2009	Neuroepitelial	2009/2011	2009/2014	<20
658	feminino	19	1911	2009	Neuroepitelial	2009/2011	2009/2014	<20
659	feminino	5	143	2009	Neuroepitelial	2009/2011	2009/2014	<20
660	masculino	40	31115	2009	Meninges	2009/2011	2009/2014	40-59
661	masculino	39	3112	2009	Meninges	2009/2011	2009/2014	20-39
662	feminino	66	3112	2009	Meninges	2009/2011	2009/2014	>60
663	feminino	8	114	2009	Neuroepitelial	2009/2011	2009/2014	<20
664	masculino	37	80	2009	Outros	2009/2011	2009/2014	20-39
665	feminino	34	21	2009	Crânio/nervo paraesp	2009/2011	2009/2014	20-39
666	masculino	18	111	2009	Neuroepitelial	2009/2011	2009/2014	<20
667	feminino	37	3112	2009	Meninges	2009/2011	2009/2014	20-39
668	feminino	27	143	2009	Neuroepitelial	2009/2011	2009/2014	20-39
669	feminino	50	3111	2009	Meninges	2009/2011	2009/2014	40-59
670	masculino	70	31116	2009	Meninges	2009/2011	2009/2014	>60
671	masculino	74	116	2009	Neuroepitelial	2009/2011	2009/2014	>60
672	feminino	61	21	2009	Crânio/nervo paraesp	2009/2011	2009/2014	>60
673	feminino	61	311	2009	Meninges	2009/2011	2009/2014	>60
674	feminino	10	191	2009	Neuroepitelial	2009/2011	2009/2014	<20
677	feminino	60	3111	2009	Meninges	2009/2011	2009/2014	>60
678	masculino	30	80	2009	Outros	2009/2011	2009/2014	20-39
680	feminino	16	3224	2009	Meninges	2009/2011	2009/2014	<20
681	masculino	10	191	2009	Neuroepitelial	2009/2011	2009/2014	<20
682	feminino	29	31112	2009	Meninges	2009/2011	2009/2014	20-39
683	feminino	60	40	2009	Linfonodo/hemato	2009/2011	2009/2014	>60
684	masculino	45	164	2010	Neuroepitelial	2009/2011	2009/2014	40-59
685	masculino	55	143	2010	Neuroepitelial	2009/2011	2009/2014	40-59
686	masculino	22	21	2010	Crânio/nervo paraesp	2009/2011	2009/2014	20-39
687	feminino	4	111	2010	Neuroepitelial	2009/2011	2009/2014	<20
688	masculino	64	115	2010	Neuroepitelial	2009/2011	2009/2014	>60
689	masculino	47	21	2010	Crânio/nervo paraesp	2009/2011	2009/2014	40-59
690	masculino	31	31116	2010	Meninges	2009/2011	2009/2014	20-39
691	feminino	68	3115	2010	Meninges	2009/2011	2009/2014	>60
692	masculino	45	116	2010	Neuroepitelial	2009/2011	2009/2014	40-59
693	feminino	51	3113	2010	Meninges	2009/2011	2009/2014	40-59
694	feminino	4	111	2010	Neuroepitelial	2009/2011	2009/2014	<20
695	masculino	23	3113	2010	Meninges	2009/2011	2009/2014	20-39
696	masculino	42	21	2010	Crânio/nervo paraesp	2009/2011	2009/2014	40-59
697	masculino	24	132	2010	Neuroepitelial	2009/2011	2009/2014	20-39
698	feminino	6	191	2010	Neuroepitelial	2009/2011	2009/2014	<20
699	masculino	65	1163	2010	Neuroepitelial	2009/2011	2009/2014	>60
700	feminino	61	311	2010	Meninges	2009/2011	2009/2014	>60
701	masculino	64	114	2010	Neuroepitelial	2009/2011	2009/2014	>60
702	feminino	40	3111	2010	Meninges	2009/2011	2009/2014	40-59
703	feminino	2	80	2010	Outros	2009/2011	2009/2014	<20
704	masculino	49	31116	2010	Meninges	2009/2011	2009/2014	40-59
705	masculino	2	111	2010	Neuroepitelial	2009/2011	2009/2014	<20
706	feminino	7	151	2010	Neuroepitelial	2009/2011	2009/2014	<20
707	masculino	33	80	2010	Outros	2009/2011	2009/2014	20-39
708	feminino	36	31116	2010	Meninges	2009/2011	2009/2014	20-39
709	masculino	31	3115	2010	Meninges	2009/2011	2009/2014	20-39
710	masculino	45	3111	2010	Meninges	2009/2011	2009/2014	40-59
711	feminino	39	21	2010	Crânio/nervo paraesp	2009/2011	2009/2014	20-39
712	masculino	62	31112	2010	Meninges	2009/2011	2009/2014	>60
713	feminino	11	191	2010	Neuroepitelial	2009/2011	2009/2014	<20
714	masculino	77	1162	2010	Neuroepitelial	2009/2011	2009/2014	>60
716	feminino	9	11	2010	Neuroepitelial	2009/2011	2009/2014	<20
717	feminino	25	31116	2010	Meninges	2009/2011	2009/2014	20-39
718	masculino	9	191	2010	Neuroepitelial	2009/2011	2009/2014	<20
719	masculino	45	3113	2010	Meninges	2009/2011	2009/2014	40-59
721	masculino	41	31112	2010	Meninges	2009/2011	2009/2014	40-59
722	feminino	72	11	2010	Neuroepitelial	2009/2011	2009/2014	>60
723	masculino	25	3224	2010	Meninges	2009/2011	2009/2014	20-39
724	masculino	31	121	2010	Neuroepitelial	2009/2011	2009/2014	20-39
725	masculino	19	144	2010	Neuroepitelial	2009/2011	2009/2014	<20
726	feminino	49	31116	2010	Meninges	2009/2011	2009/2014	40-59
727	masculino	25	3113	2010	Meninges	2009/2011	2009/2014	20-39
728	masculino	7	611	2010	Região selar	2009/2011	2009/2014	<20
729	masculino	1	153	2010	Neuroepitelial	2009/2011	2009/2014	<20
730	masculino	7	111	2010	Neuroepitelial	2009/2011	2009/2014	<20
731	feminino	10	111	2010	Neuroepitelial	2009/2011	2009/2014	<20
732	feminino	46	31116	2010	Meninges	2009/2011	2009/2014	40-59
733	feminino	30	191	2010	Neuroepitelial	2009/2011	2009/2014	20-39
734	feminino	13	111	2010	Neuroepitelial	2009/2011	2009/2014	<20
735	feminino	22	40	2011	Linfonodo/hemato	2009/2011	2009/2014	20-39
736	feminino	53	21	2011	Crânio/nervo paraesp	2009/2011	2009/2014	40-59
737	feminino	66	164	2011	Neuroepitelial	2009/2011	2009/2014	>60
738	masculino	20	191	2011	Neuroepitelial	2009/2011	2009/2014	<20
739	masculino	2	111	2011	Neuroepitelial	2009/2011	2009/2014	<20
740	masculino	14	21	2011	Crânio/nervo paraesp	2009/2011	2009/2014	<20
741	masculino	40	3221	2011	Meninges	2009/2011	2009/2014	40-59
742	masculino	60	311	2011	Meninges	2009/2011	2009/2014	>60
743	masculino	65	1142	2011	Neuroepitelial	2009/2011	2009/2014	>60
744	feminino	24	40	2011	Linfonodo/hemato	2009/2011	2009/2014	20-39
745	masculino	49	1163	2011	Neuroepitelial	2009/2011	2009/2014	40-59
746	feminino	75	42	2011	Linfonodo/hemato	2009/2011	2009/2014	>60
747	feminino	31	31116	2011	Meninges	2009/2011	2009/2014	20-39
748	feminino	24	65	2011	Região selar	2009/2011	2009/2014	20-39
749	masculino	66	3115	2011	Meninges	2009/2011	2009/2014	>60
750	masculino	24	80	2011	Outros	2009/2011	2009/2014	20-39
751	masculino	23	65	2011	Região selar	2009/2011	2009/2014	20-39
752	masculino	66	40	2011	Linfonodo/hemato	2009/2011	2009/2014	>60
753	masculino	12	551	2011	Germinativas	2009/2011	2009/2014	<20
754	masculino	4	191	2011	Neuroepitelial	2009/2011	2009/2014	<20
755	feminino	30	132	2011	Neuroepitelial	2009/2011	2009/2014	20-39
756	feminino	10	111	2011	Neuroepitelial	2009/2011	2009/2014	<20
757	masculino	21	191	2011	Neuroepitelial	2009/2011	2009/2014	20-39
758	feminino	39	114	2011	Neuroepitelial	2009/2011	2009/2014	20-39
759	feminino	27	40	2011	Linfonodo/hemato	2009/2011	2009/2014	20-39
760	masculino	57	114	2011	Neuroepitelial	2009/2011	2009/2014	40-59
761	masculino	36	80	2011	Outros	2009/2011	2009/2014	20-39
762	feminino	16	111	2011	Neuroepitelial	2009/2011	2009/2014	<20
763	masculino	19	175	2011	Neuroepitelial	2009/2011	2009/2014	<20
764	masculino	57	21	2011	Crânio/nervo paraesp	2009/2011	2009/2014	40-59
765	feminino	31	112	2011	Neuroepitelial	2009/2011	2009/2014	20-39
766	feminino	47	11	2011	Neuroepitelial	2009/2011	2009/2014	40-59
767	feminino	41	115	2011	Neuroepitelial	2009/2011	2009/2014	40-59
768	feminino	26	1911	2011	Neuroepitelial	2009/2011	2009/2014	20-39
769	masculino	53	21	2011	Crânio/nervo paraesp	2009/2011	2009/2014	40-59
770	feminino	80	3112	2011	Meninges	2009/2011	2009/2014	>60
771	masculino	40	3113	2011	Meninges	2009/2011	2009/2014	40-59
772	masculino	9	11	2011	Neuroepitelial	2009/2011	2009/2014	<20
773	feminino	28	80	2011	Outros	2009/2011	2009/2014	20-39
774	feminino	47	3112	2011	Meninges	2009/2011	2009/2014	40-59
775	feminino	11	164	2011	Neuroepitelial	2009/2011	2009/2014	<20
776	feminino	36	3114	2011	Meninges	2009/2011	2009/2014	20-39
777	feminino	48	311	2011	Meninges	2009/2011	2009/2014	40-59
778	masculino	47	3111	2011	Meninges	2009/2011	2009/2014	40-59
779	masculino	12	611	2011	Região selar	2009/2011	2009/2014	<20
780	masculino	51	65	2011	Região selar	2009/2011	2009/2014	40-59
782	masculino	38	11	2011	Neuroepitelial	2009/2011	2009/2014	20-39
783	feminino	43	1643	2011	Neuroepitelial	2009/2011	2009/2014	40-59
784	masculino	13	3114	2011	Meninges	2009/2011	2009/2014	<20
785	masculino	2	151	2011	Neuroepitelial	2009/2011	2009/2014	<20
786	feminino	61	611	2011	Região selar	2009/2011	2009/2014	>60
787	feminino	10	111	2011	Neuroepitelial	2009/2011	2009/2014	<20
788	feminino	46	3111	2011	Meninges	2009/2011	2009/2014	40-59
789	feminino	76	1163	2012	Neuroepitelial	2012/2014	2009/2014	>60
790	masculino	59	1163	2012	Neuroepitelial	2012/2014	2009/2014	40-59
791	masculino	63	65	2012	Região selar	2012/2014	2009/2014	>60
792	feminino	25	1434	2012	Neuroepitelial	2012/2014	2009/2014	20-39
793	masculino	5	164	2012	Neuroepitelial	2012/2014	2009/2014	<20
794	masculino	54	3111	2012	Meninges	2012/2014	2009/2014	40-59
795	masculino	67	131	2012	Neuroepitelial	2012/2014	2009/2014	>60
796	feminino	27	1924	2012	Neuroepitelial	2012/2014	2009/2014	20-39
797	feminino	37	65	2012	Região selar	2012/2014	2009/2014	20-39
798	masculino	2	111	2012	Neuroepitelial	2012/2014	2009/2014	<20
799	feminino	16	3111	2012	Meninges	2012/2014	2009/2014	<20
800	feminino	16	177	2012	Neuroepitelial	2012/2014	2009/2014	<20
801	feminino	53	115	2012	Neuroepitelial	2012/2014	2009/2014	40-59
802	masculino	48	311	2012	Meninges	2012/2014	2009/2014	40-59
803	masculino	5	80	2012	Outros	2012/2014	2009/2014	<20
804	feminino	43	21	2012	Crânio/nervo paraesp	2012/2014	2009/2014	40-59
805	feminino	19	191	2012	Neuroepitelial	2012/2014	2009/2014	<20
806	feminino	12	311	2012	Meninges	2012/2014	2009/2014	<20
807	masculino	51	65	2012	Região selar	2012/2014	2009/2014	40-59
808	masculino	57	65	2012	Região selar	2012/2014	2009/2014	40-59
809	masculino	33	142	2012	Neuroepitelial	2012/2014	2009/2014	20-39
811	masculino	13	21	2012	Crânio/nervo paraesp	2012/2014	2009/2014	<20
812	feminino	57	80	2012	Outros	2012/2014	2009/2014	40-59
813	feminino	58	40	2012	Linfonodo/hemato	2012/2014	2009/2014	40-59
815	feminino	61	3111	2012	Meninges	2012/2014	2009/2014	>60
816	feminino	7	111	2012	Neuroepitelial	2012/2014	2009/2014	<20
817	masculino	4	111	2012	Neuroepitelial	2012/2014	2009/2014	<20
818	feminino	10	191	2012	Neuroepitelial	2012/2014	2009/2014	<20
819	masculino	53	1163	2012	Neuroepitelial	2012/2014	2009/2014	40-59
820	feminino	25	31116	2012	Meninges	2012/2014	2009/2014	20-39
821	masculino	70	3115	2012	Meninges	2012/2014	2009/2014	>60
822	masculino	42	132	2012	Neuroepitelial	2012/2014	2009/2014	40-59
823	feminino	51	65	2012	Região selar	2012/2014	2009/2014	40-59
824	feminino	56	3114	2012	Meninges	2012/2014	2009/2014	40-59
825	feminino	40	65	2012	Região selar	2012/2014	2009/2014	40-59
826	masculino	52	31117	2012	Meninges	2012/2014	2009/2014	40-59
827	masculino	35	21	2012	Crânio/nervo paraesp	2012/2014	2009/2014	20-39
828	feminino	51	31117	2012	Meninges	2012/2014	2009/2014	40-59
829	masculino	27	143	2012	Neuroepitelial	2012/2014	2009/2014	20-39
830	feminino	48	11	2012	Neuroepitelial	2012/2014	2009/2014	40-59
832	masculino	47	65	2012	Região selar	2012/2014	2009/2014	40-59
833	masculino	56	3217	2013	Meninges	2012/2014	2009/2014	40-59
834	feminino	36	1911	2013	Neuroepitelial	2012/2014	2009/2014	20-39
835	feminino	45	65	2013	Região selar	2012/2014	2009/2014	40-59
836	feminino	51	3111	2013	Meninges	2012/2014	2009/2014	40-59
837	masculino	23	175	2013	Neuroepitelial	2012/2014	2009/2014	20-39
838	feminino	65	1163	2013	Neuroepitelial	2012/2014	2009/2014	>60
840	feminino	16	3113	2013	Meninges	2012/2014	2009/2014	<20
841	feminino	3	80	2013	Outros	2012/2014	2009/2014	<20
842	feminino	55	65	2013	Região selar	2012/2014	2009/2014	40-59
843	masculino	14	80	2013	Outros	2012/2014	2009/2014	<20
844	feminino	81	3112	2013	Meninges	2012/2014	2009/2014	>60
845	feminino	27	65	2013	Região selar	2012/2014	2009/2014	20-39
846	feminino	53	1163	2013	Neuroepitelial	2012/2014	2009/2014	40-59
847	masculino	55	80	2013	Outros	2012/2014	2009/2014	40-59
848	feminino	61	21	2013	Crânio/nervo paraesp	2012/2014	2009/2014	>60
849	masculino	49	311	2013	Meninges	2012/2014	2009/2014	40-59
850	masculino	27	175	2013	Neuroepitelial	2012/2014	2009/2014	20-39
851	feminino	3	111	2013	Neuroepitelial	2012/2014	2009/2014	<20
852	feminino	56	65	2013	Região selar	2012/2014	2009/2014	40-59
853	feminino	59	311	2013	Meninges	2012/2014	2009/2014	40-59
854	feminino	2	142	2013	Neuroepitelial	2012/2014	2009/2014	<20
855	masculino	22	80	2013	Outros	2012/2014	2009/2014	20-39
856	masculino	8	191	2013	Neuroepitelial	2012/2014	2009/2014	<20
857	masculino	37	65	2013	Região selar	2012/2014	2009/2014	20-39
858	masculino	35	21	2013	Crânio/nervo paraesp	2012/2014	2009/2014	20-39
859	feminino	62	164	2013	Neuroepitelial	2012/2014	2009/2014	>60
861	feminino	6	111	2013	Neuroepitelial	2012/2014	2009/2014	<20
862	masculino	3	80	2013	Outros	2012/2014	2009/2014	<20
863	feminino	34	311	2013	Meninges	2012/2014	2009/2014	20-39
864	feminino	55	3114	2013	Meninges	2012/2014	2009/2014	40-59
865	feminino	11	143	2013	Neuroepitelial	2012/2014	2009/2014	<20
866	masculino	55	116	2013	Neuroepitelial	2012/2014	2009/2014	40-59
867	feminino	54	3112	2013	Meninges	2012/2014	2009/2014	40-59
868	feminino	64	65	2013	Região selar	2012/2014	2009/2014	>60
869	masculino	34	21	2013	Crânio/nervo paraesp	2012/2014	2009/2014	20-39
870	masculino	42	31117	2013	Meninges	2012/2014	2009/2014	40-59
871	masculino	64	31112	2013	Meninges	2012/2014	2009/2014	>60
872	masculino	29	115	2013	Neuroepitelial	2012/2014	2009/2014	20-39
873	feminino	41	21	2013	Crânio/nervo paraesp	2012/2014	2009/2014	40-59
874	masculino	5	80	2013	Outros	2012/2014	2009/2014	<20
875	masculino	1	191	2013	Neuroepitelial	2012/2014	2009/2014	<20
876	feminino	69	311	2013	Meninges	2012/2014	2009/2014	>60
877	feminino	20	116	2013	Neuroepitelial	2012/2014	2009/2014	<20
878	masculino	11	151	2013	Neuroepitelial	2012/2014	2009/2014	<20
879	masculino	41	131	2014	Neuroepitelial	2012/2014	2009/2014	40-59
880	feminino	25	311	2014	Meninges	2012/2014	2009/2014	20-39
881	masculino	43	311	2014	Meninges	2012/2014	2009/2014	40-59
882	masculino	63	22	2014	Crânio/nervo paraesp	2012/2014	2009/2014	>60
883	masculino	44	1163	2014	Neuroepitelial	2012/2014	2009/2014	40-59
884	masculino	46	311	2014	Meninges	2012/2014	2009/2014	40-59
885	feminino	43	65	2014	Região selar	2012/2014	2009/2014	40-59
888	feminino	16	21	2014	Crânio/nervo paraesp	2012/2014	2009/2014	<20
889	feminino	18	143	2014	Neuroepitelial	2012/2014	2009/2014	<20
890	masculino	57	65	2014	Região selar	2012/2014	2009/2014	40-59
891	masculino	15	3114	2014	Meninges	2012/2014	2009/2014	<20
893	feminino	47	3114	2014	Meninges	2012/2014	2009/2014	40-59
894	feminino	4	611	2014	Região selar	2012/2014	2009/2014	<20
895	masculino	40	65	2014	Região selar	2012/2014	2009/2014	40-59
896	masculino	41	65	2014	Região selar	2012/2014	2009/2014	40-59
897	feminino	1	111	2014	Neuroepitelial	2012/2014	2009/2014	<20
898	masculino	76	21	2014	Crânio/nervo paraesp	2012/2014	2009/2014	>60
899	masculino	35	3217	2014	Meninges	2012/2014	2009/2014	20-39
900	masculino	55	3111	2014	Meninges	2012/2014	2009/2014	40-59
901	masculino	41	21	2014	Crânio/nervo paraesp	2012/2014	2009/2014	40-59
902	feminino	34	3112	2014	Meninges	2012/2014	2009/2014	20-39
903	feminino	69	116	2014	Neuroepitelial	2012/2014	2009/2014	>60
904	feminino	58	1163	2014	Neuroepitelial	2012/2014	2009/2014	40-59
905	feminino	53	3113	2014	Meninges	2012/2014	2009/2014	40-59
906	feminino	53	21	2014	Crânio/nervo paraesp	2012/2014	2009/2014	40-59
907	feminino	56	65	2014	Região selar	2012/2014	2009/2014	40-59
908	feminino	29	341	2014	Meninges	2012/2014	2009/2014	20-39
909	masculino	68	116	2014	Neuroepitelial	2012/2014	2009/2014	>60
910	masculino		70	1997	Metastáticos	1997/1999	1997/2002
911	masculino		70	1997	Metastáticos	1997/1999	1997/2002
912	feminino		70	1997	Metastáticos	1997/1999	1997/2002
913			70	1998	Metastáticos	1997/1999	1997/2002
914	feminino		70	1998	Metastáticos	1997/1999	1997/2002
917	feminino		70	1998	Metastáticos	1997/1999	1997/2002
918	masculino		70	1999	Metastáticos	1997/1999	1997/2002
920	masculino		70	1999	Metastáticos	1997/1999	1997/2002
921	feminino		70	1999	Metastáticos	1997/1999	1997/2002
922	masculino		70	1999	Metastáticos	1997/1999	1997/2002
924	masculino		80	1999	Outros	1997/1999	1997/2002
925	masculino		70	1999	Metastáticos	1997/1999	1997/2002
926	feminino		70	1999	Metastáticos	1997/1999	1997/2002
927	masculino		70	2000	Metastáticos	2000/2002	1997/2002
928	feminino		70	2000	Metastáticos	2000/2002	1997/2002
930	feminino		70	2000	Metastáticos	2000/2002	1997/2002
935	masculino	50	70	2001	Metastáticos	2000/2002	1997/2002	40-59
936	masculino	68	70	2001	Metastáticos	2000/2002	1997/2002	>60
939	masculino	28	70	2001	Metastáticos	2000/2002	1997/2002	20-39
941	feminino	69	70	2001	Metastáticos	2000/2002	1997/2002	>60
942	masculino	59	70	2001	Metastáticos	2000/2002	1997/2002	40-59
943	feminino		70	2001	Metastáticos	2000/2002	1997/2002
944	masculino	60	70	2001	Metastáticos	2000/2002	1997/2002	>60
945	masculino	65	70	2002	Metastáticos	2000/2002	1997/2002	>60
946	masculino	0.041	70	2002	Metastáticos	2000/2002	1997/2002	<20
947	feminino	61	70	2002	Metastáticos	2000/2002	1997/2002	>60
948	feminino	75	70	2002	Metastáticos	2000/2002	1997/2002	>60
950	feminino	48	70	2002	Metastáticos	2000/2002	1997/2002	40-59
951	masculino	0.041	70	2002	Metastáticos	2000/2002	1997/2002	<20
952	feminino	61	70	2002	Metastáticos	2000/2002	1997/2002	>60
953	feminino	48		2002		2000/2002	1997/2002	40-59
954	masculino	62	70	2002	Metastáticos	2000/2002	1997/2002	>60
955	masculino	35	70	2002	Metastáticos	2000/2002	1997/2002	20-39
956	feminino	75	70	2002	Metastáticos	2000/2002	1997/2002	>60
957	feminino	35	70	2002	Metastáticos	2000/2002	1997/2002	20-39
958	feminino	52	70	2002	Metastáticos	2000/2002	1997/2002	40-59
959	feminino	24	70	2002	Metastáticos	2000/2002	1997/2002	20-39
960	feminino	37	70	2002	Metastáticos	2000/2002	1997/2002	20-39
961	masculino	65	80	2002	Outros	2000/2002	1997/2002	>60
963	masculino	39		2003		2003/2005	2003/2008	20-39
965	feminino	49	70	2004	Metastáticos	2003/2005	2003/2008	40-59
966	feminino	43	70	2004	Metastáticos	2003/2005	2003/2008	40-59
967	feminino	29	70	2004	Metastáticos	2003/2005	2003/2008	20-39
968	masculino	52	70	2004	Metastáticos	2003/2005	2003/2008	40-59
969	feminino	39	70	2004	Metastáticos	2003/2005	2003/2008	20-39
970	masculino	54	70	2004	Metastáticos	2003/2005	2003/2008	40-59
971	masculino	62	70	2005	Metastáticos	2003/2005	2003/2008	>60
972	masculino	34		2005		2003/2005	2003/2008	20-39
974	feminino	46	70	2005	Metastáticos	2003/2005	2003/2008	40-59
975	masculino	55	70	2005	Metastáticos	2003/2005	2003/2008	40-59
976	masculino	45	70	2005	Metastáticos	2003/2005	2003/2008	40-59
977	masculino	53	70	2005	Metastáticos	2003/2005	2003/2008	40-59
978	masculino	34	70	2005	Metastáticos	2003/2005	2003/2008	20-39
981	masculino	67	70	2005	Metastáticos	2003/2005	2003/2008	>60
982	feminino	3	70	2005	Metastáticos	2003/2005	2003/2008	<20
983	masculino	65	70	2005	Metastáticos	2003/2005	2003/2008	>60
984	feminino	30	70	2005	Metastáticos	2003/2005	2003/2008	20-39
986	feminino	47	70	2005	Metastáticos	2003/2005	2003/2008	40-59
987	feminino	23	70	2005	Metastáticos	2003/2005	2003/2008	20-39
988	masculino	64	70	2005	Metastáticos	2003/2005	2003/2008	>60
989	masculino	58	70	2005	Metastáticos	2003/2005	2003/2008	40-59
991	feminino	58	70	2006	Metastáticos	2006/2008	2003/2008	40-59
994	feminino	54	70	2006	Metastáticos	2006/2008	2003/2008	40-59
995	masculino	45	70	2006	Metastáticos	2006/2008	2003/2008	40-59
996	masculino	0.83	80	2007	Outros	2006/2008	2003/2008	<20
998	feminino	46	70	2007	Metastáticos	2006/2008	2003/2008	40-59
999	feminino	53	70	2007	Metastáticos	2006/2008	2003/2008	40-59
1000	feminino	47	70	2007	Metastáticos	2006/2008	2003/2008	40-59
1001	masculino	29		2007		2006/2008	2003/2008	20-39
1005	masculino	73	70	2007	Metastáticos	2006/2008	2003/2008	>60
1007	feminino	34	70	2007	Metastáticos	2006/2008	2003/2008	20-39
1009	masculino	61	70	2007	Metastáticos	2006/2008	2003/2008	>60
1010	masculino	51	70	2007	Metastáticos	2006/2008	2003/2008	40-59
1011	masculino	5	70	2007	Metastáticos	2006/2008	2003/2008	<20
1013	feminino	49	70	2008	Metastáticos	2006/2008	2003/2008	40-59
1014	feminino	63	70	2008	Metastáticos	2006/2008	2003/2008	>60
1015	masculino	55	70	2008	Metastáticos	2006/2008	2003/2008	40-59
1017	feminino	34	70	2008	Metastáticos	2006/2008	2003/2008	20-39
1018	masculino	51	70	2008	Metastáticos	2006/2008	2003/2008	40-59
1021	feminino	59	70	2008	Metastáticos	2006/2008	2003/2008	40-59
1022	feminino	75	70	2008	Metastáticos	2006/2008	2003/2008	>60
1023	masculino	65	70	2008	Metastáticos	2006/2008	2003/2008	>60
1025	masculino	27	70	2008	Metastáticos	2006/2008	2003/2008	20-39
1026	feminino	52	70	2009	Metastáticos	2009/2011	2009/2014	40-59
1027	feminino	40	70	2009	Metastáticos	2009/2011	2009/2014	40-59
1028	feminino	28	70	2009	Metastáticos	2009/2011	2009/2014	20-39
1029	feminino	52	70	2009	Metastáticos	2009/2011	2009/2014	40-59
1030	feminino	50	70	2009	Metastáticos	2009/2011	2009/2014	40-59
1031	masculino	50	70	2009	Metastáticos	2009/2011	2009/2014	40-59
1032	feminino	46	70	2009	Metastáticos	2009/2011	2009/2014	40-59
1033	feminino	80	70	2009	Metastáticos	2009/2011	2009/2014	>60
1034	feminino	40	70	2009	Metastáticos	2009/2011	2009/2014	40-59
1036	feminino	74	70	2009	Metastáticos	2009/2011	2009/2014	>60
1037	masculino	66	70	2009	Metastáticos	2009/2011	2009/2014	>60
1039	masculino	50	70	2010	Metastáticos	2009/2011	2009/2014	40-59
1040	masculino	47	70	2010	Metastáticos	2009/2011	2009/2014	40-59
1041	masculino	60	70	2010	Metastáticos	2009/2011	2009/2014	>60
1043	masculino	55	70	2010	Metastáticos	2009/2011	2009/2014	40-59
1044	masculino	61	70	2012	Metastáticos	2012/2014	2009/2014	>60
1045	feminino	25	70	2012	Metastáticos	2012/2014	2009/2014	20-39
1046	feminino	37	70	2012	Metastáticos	2012/2014	2009/2014	20-39
1047	feminino	57	70	2012	Metastáticos	2012/2014	2009/2014	40-59
1048	feminino	54	70	2012	Metastáticos	2012/2014	2009/2014	40-59
1049	feminino	41	70	2012	Metastáticos	2012/2014	2009/2014	40-59
1050	feminino	64	70	2012	Metastáticos	2012/2014	2009/2014	>60
1051	masculino	68	70	2012	Metastáticos	2012/2014	2009/2014	>60
1052	feminino	35	70	2012	Metastáticos	2012/2014	2009/2014	20-39
1053	feminino	73	70	2012	Metastáticos	2012/2014	2009/2014	>60
1054	masculino	59	70	2013	Metastáticos	2012/2014	2009/2014	40-59
1055	feminino	63	70	2013	Metastáticos	2012/2014	2009/2014	>60
1056	masculino	22	70	2013	Metastáticos	2012/2014	2009/2014	20-39
1057	masculino	52	70	2013	Metastáticos	2012/2014	2009/2014	40-59
1059	feminino	37	70	2013	Metastáticos	2012/2014	2009/2014	20-39
1061	masculino	70	70	2013	Metastáticos	2012/2014	2009/2014	>60
1062	feminino	43	70	2014	Metastáticos	2012/2014	2009/2014	40-59
1063	feminino	38	70	2014	Metastáticos	2012/2014	2009/2014	20-39
1064	masculino	38	70	2014	Metastáticos	2012/2014	2009/2014	20-39
1067	masculino	80	70	2014	Metastáticos	2012/2014	2009/2014	>60
1069	masculino	59	70	2014	Metastáticos	2012/2014	2009/2014	40-59
1070	masculino	18	70	2014	Metastáticos	2012/2014	2009/2014	<20
